# Supplementary material for: Latitudinal Variations in Seasonal Activity of Influenza and Respiratory Syncytial Virus (RSV): A Global Comparative Review
Source: PLoS One. 2013 Feb 14;8(2):e54445. doi: 10.1371/journal.pone.0054445 (PMC3573019; doi:10.1371/journal.pone.0054445)
Supplement: Table S1 — List of studies and locations included in the review indicating the abbreviated reference, country and location, study duration and years, and type of information (influenza, RSV, both). Table is sorted by descending latitude. A single study can appear several times if disaggregated information for multiple locations was reported. If a study covered a region rather than a city, or for multicenter studies that did not provide disaggregated data, we used the mean geographical location of study sites when available, or the country/regional capital, as indicated in parentheses in the Location(City, Region, State) column. (XLS) [file pone.0054445.s004.xls]

## Sheet: Sheet1
Reference	Location (Country)	Location (City, region, state)	Latitude	Longitude	Hemisphere (N/S)	Year of study onset	Study duration (yrs)	Climatic zone	Influenza information	RSV information
Singleton et al., Ped Infect Dis J, 1995	USA	Anchorage and Yukon-Kuskokwin Delta region, Alaska	61.01	-155.83	N	1991	2	Temperate	0	1
Singleton et al., Pediatr Infect Dis J, 2006	USA	Yukon-Kuskokwim Delta, Alaska	60.79	-161.76	N	1994	10	Temperate	0	1
Singleton et al., Circumpolar Health, 1998	USA	Yukon-Kuskokwim Delta, Alaska	60.79	-161.76	N	1993	2	Temperate	0	1
Karron et al., J Infect Dis, 1999	USA	Yukon-Kuskokwim Delta, Alaska	60.79	-161.76	N	1993	3	Temperate	0	1
Waris et al., J Infect Dis, 1991	Finland	Turku	60.45	22.28	N	1981	9.25	Temperate	0	1
European Influenza Surveillance Scheme (EISS)	Norway	Oslo	59.92	10.75	N	2004	1	Temperate	1	0
Eriksson et al., Acta Paediatr, 2002	Sweden	Stockholm	59.33	18.05	N	1987	12	Temperate	0	1
European Influenza Surveillance Scheme (EISS)	Latvia	Riga	56.95	24.1	N	2004	1	Temperate	1	0
Koetz et al., Clin Microbiol Infect, 2006	Sweden	Halmstad	56.67	12.86	N	2003	1.5	Temperate	0	1
Winter et al., J of Infection, 1996	UK	Edinburgh	55.95	-3.2	N	1985	8.8333	Temperate	1	1
Von Linstow et al., Scand J Infect Dis, 2004	Denmark	Copenhagen	55.67	12.58	N	1999	1.1667	Temperate	0	1
Weigl et al., Epidemiol Infect, 2002	Germany	Kiel	54.33	10.13	N	1996	5	Temperate	1	1
Robinson et al., J Med Virology, 2005	Canada	Edmonton	53.55	-113.5	N	2002	1	Temperate	1	1
Law et al, Resp Med, 2002	Netherlands	Amsterdam	52.35	4.92	N	1990	11	Temperate	0	1
O'Kelly et al., Ir J Med Sci, 1991	Ireland	Dublin	52.33	-6.25	N	1987	2.3333	Temperate	0	1
European Influenza Surveillance Scheme (EISS)	UK	London	51.5	-0.12	N	2004	1	Temperate	1	0
Bonroy et al., Clin Microbiol Infect, 2007	Belgium	Aalst	50.93	4.03	N	2003	1	Temperate	0	1
Thomas et al., J Clin Microbiol, 1994	Canada	Vancouver	49.25	-123.13	N	1987	4.75	Temperate	0	1
European Influenza Surveillance Scheme (EISS)	France	Paris	48.87	2.33	N	2004	1	Temperate	1	0
Terletskaia-Ladwig et al., BMC ID, 2005	Germany	Stuttgart	48.77	9.18	N	1996	8.5	Temperate	0	1
European Influenza Surveillance Scheme (EISS)	Slovakia	Bratislava	48.15	17.12	N	2004	1	Temperate	1	0
Berner et al., Eur J Pediatr, 2001	Germany	Freiburg	48	7.85	N	1997	2	Temperate	0	1
Hampson, Vaccine, 1999	Mongolia	Ulaanbaatar	47.92	106.92	N	1995	3	Temperate	1	0
Resch et al., Ped Infect Dis J, 2000	Austria	Graz	47.07	15.45	N	1994	5	Temperate	0	1
Resch et al., Infection, 2002	Austria	Graz	47.07	15.45	N	1999	1	Temperate	0	1
Irmen and Kelleher, Clin Diag Lab Immunol, 2000	USA	Bismarck	46.81	-100.78	N	1987	10.5833	Temperate	1	1
Saijo et al., Acta Paediatr Japonica, 1994	Japan	Nayoro City	44.35	142.46	N	1991	2	Temperate	0	1
Saijo et al., Acta Paediatr Japonica, 1993	Japan	Nayoro City	44.35	142.46	N	1993	1	Temperate	0	1
Vicente et al., Epidemiol Infect, 2003	Spain	Gipuzkoa	43.17	-2.17	N	1996	4	Temperate	0	1
Monto et al., Am J Epidemiol, 1995	USA	Michigan	42.73	-84.56	N	1989	1.5	Temperate	1	0
US CDC influenza surveillance	USA	West North Central (Sioux City, IA)	42.5	-96.4	N	2005	2	Temperate	1	0
US CDC influenza surveillance	USA	Boston	42.36	-71.06	N	2005	2	Temperate	1	0
Mullins et al., Pediatr Infect Dis J, 2003	USA	United States (North)	42.36	-71.06	N	1990	10	Temperate	0	1
McAdam et al., J Infect Dis, 2004	USA	Boston	42.36	-71.06	N	1996	1.8333	Temperate	1	1
Bourgeois et al., Disaster Med, 2006	USA	Boston	42.36	-71.06	N	1993	10.5	Temperate	1	1
Rossi et al., Infection, 2005	Italy	Italy (Rome)	41.9	12.48	N	2000	1	Temperate	1	0
Medici et al., The New Microbiolog, 2006	Italy	Italy (Rome)	41.9	12.48	N	2000	4	Temperate	0	1
European Influenza Surveillance Scheme (EISS)	Italy	Rome	41.9	12.48	N	2004	1	Temperate	1	0
US CDC influenza surveillance	USA	East North Central (Chicago, IL)	41.85	-87.65	N	2005	2	Temperate	1	0
Mullins et al., Pediatr Infect Dis J, 2003	USA	United States (Midwest)	41.6	-93.61	N	1990	10	Temperate	0	1
US CDC influenza surveillance	USA	Mountain (Salt Lake City, UT)	40.76	-111.89	N	2005	2	Temperate	1	0
US CDC influenza surveillance	USA	Midatlantic (New York, NY)	40.71	-74.01	N	2005	2	Temperate	1	0
Garcia-Garcia et al., Arch Dis Child, 2006	Spain	Madrid	40.4	-3.68	N	2000	2.67	Temperate	0	1
Dowell et al., J Infect Dis, 1996	USA	Ohio	39.96	-83	N	1990	1.5	Temperate	0	1
Kanra et al., Turkish J Ped, 2005	Turkey	Turkey (Ankara)	39.93	32.86	N	2000	2	Temperate	0	1
Hampson, Vaccine, 1999	China	China (Beijing)	39.93	116.39	N	1993	5	Temperate	1	0
Iwane et al., Pediatrics, 2004	USA	Rochester, New York, Nashville, Tennessee	39.66	-82.2	N	2000	1	Temperate	0	1
Tsolia et al., Eur J Epidemiol, 2003	Greece	Athens	37.98	23.73	N	1997	3.3333	Temperate	0	1
Sato et al., J Clin Microbiol, 2005	Japan	Niigata City	37.92	139.05	N	2001	10.6667	Temperate	0	1
US CDC influenza surveillance	USA	Pacific region (San Francisco, CA)	37.78	-122.42	N	2005	2	Temperate	1	0
Mullins et al., Pediatr Infect Dis J, 2003	USA	Pacific region (San Francisco, CA)	37.78	-122.42	N	1990	10	Temperate	0	1
Yun et al., Pediatr Infect Dis J, 1995	Korea	Seoul	37.57	127	N	1990	3.5	Temperate	1	1
Kim et al., J Infection, 2000	Korea	Seoul	37.57	127	N	1996	4.5	Temperate	1	1
Hampson, Vaccine, 1999	Korea	Seoul	37.57	127	N	1997	1	Temperate	1	0
Choi et al., CID, 2006	Korea	Republic of Korea	37.57	127	N	2000	5	Temperate	1	1
Ahn et al., J Korean Med Sci, 1999	Korea	Seoul	37.57	127	N	1996	2	Temperate	1	1
Fodha et al., J Med Virolog, 2004	Tunisia	Sousse	35.83	10.64	N	2000	2	Temperate	0	1
Sonoda et al., Ped Internatl, 1999	Japan	Tokyo	35.69	139.75	N	1986	6	Temperate	1	1
Park and Glass, Lancet Infect Dis, 2007	Japan	Tokyo	35.69	139.75	N	1998	8	Temperate	1	0
Infectious Disease Surveillance Center, Japan	Japan	Tokyo	35.69	139.75	N	2002	4	Temperate	1	0
Hampson, Vaccine, 1999	Japan	Tokyo	35.69	139.75	N	1996	2	Temperate	1	0
Mokhtari-Azad et al., East Med Health J, 2004	Iran	Tehran	35.67	51.42	N	1991	10	Temperate	1	0
Saikusa et al., Kansenshogaku Zasshi, 2005	Japan	Yokohama City	35.45	139.65	N	1998	5	Temperate	1	1
US CDC influenza surveillance	USA	South Atlantic (Charlotte, NC)	35.23	-80.84	N	2005	2	Temperate	1	0
US CDC influenza surveillance	USA	East South Central (Memphis, TN)	35.15	-90.05	N	2005	2	Temperate	1	0
Kaneko et al., J Infect, 2002	Japan	Shizuoka	34.97	138.38	N	1997	3	Temperate	0	1
Weber et al., Trop Med Internatl Health, 1998	Pakistan	Islamabad	33.7	73.17	N	1986	2	Temperate	0	1
US CDC influenza surveillance	USA	West South Central (Dallas, TX)	32.78	-96.8	N	2005	2	Temperate	1	0
Mullins et al., Pediatr Infect Dis J, 2003	USA	South Region (Dallas, TX)	32.78	-96.8	N	1990	10	Temperate	0	1
Bdour et al., Ann Trop Paediatra, 2001	Jordan	Zarqa	32.08	36.1	N	1997	2.3333	Temperate	0	1
Al-Toum et al., J Trop Pediatr, 2006	Jordan	Amman	31.95	35.93	N	2002	1.5	Temperate	0	1
Gaglani et al., Arch Pediatr Adolesc Med, 2004	USA	Bell County, Texas	31.075	-97.41	N	1998	3	Temperate	0	1
Weber et al., Trop Med Internatl Health, 1998	India	Chandigarh	30.74	76.79	N	1971	>1	Temperate	0	1
Halstead et al., Southern Med J, 1998	USA	Jacksonville, Florida	30.33	-81.66	N	1993	3.75	Temperate	0	1
Maitreyi et al., J Clin Virolog, 2000	India	New Delhi	28.67	77.22	N	1995	1.6667	Temperate	1	1
Hampson, Vaccine,1999	India	New Delhi	28.67	77.22	N	NA	1	Temperate	1	0
Bharaj et al., Virology J, 2009	India	New Delhi	28.67	77.22	N	2005	2	Temperate	0	1
Bosch Ferrer et al. 1991	Spain	Las Palmas de Gran Canaria	28.1	-15.42	N	1988	1.25	Temperate	0	1
Artiles-Campelo et al., Enferm Infecc Microbiol Clin, 2006	Spain	Las Palmas de Gran Canaria	28.1	-15.42	N	2002	3	Temperate	0	1
Mathisen et al., BMC Med, 2009	Nepal	Bhaktapur	27.68	85.42	N	2004	3	Temperate	1	1
Light, Ped Infect Dis J, 2007	USA	Miami	25.82	-80.28	N	2003	4	Temperate	0	1
Wahab et al., J Trop Pediatr, 2001	Qatar	Doha	25.29	51.53	N	1996	3	Temperate	0	1
Tseng et al., Jpn J Sci Biol, 1996	Taiwan	Taiwan (Taipei)	25.02	121.45	N	1979	16	Temperate	1	0
Tsai et al., J Clin Microbiolog, 2001	Taiwan	Taiwan (Taipei)	25.02	120.3	N	1997	3	Temperate	1	1
Shih et al., J Clin Microbiolog, 2005	Taiwan	Taiwan (Taipei)	25.02	121.45	N	2000	3.5	Temperate	1	0
Lee et al, J Microbiol Immunol Infect, 2007	Taiwan	Taipei	25.02	121.45	N	2001	5	Temperate	0	1
Jian et al, J Clin Microbiol, 2008	Taiwan	Taiwan (12 sites across the island; Taipei)	25.02	121.45	N	2003	3.7	Temperate	1	0
Huang et al., Eur J Pediatr, 2001	Taiwan	Taoyuan	24.99	121.31	N	1995	5	Temperate	0	1
Bakir et al., J Trop Pediatr, 1998	Saudi Arabia	Riyadh	24.64	46.77	N	1993	1	Temperate	0	1
Al-Hajjar et al., Ann Trop Paediatr, 1998	Saudi Arabia	Riyadh	24.64	46.77	N	1993	3	Temperate	1	1
Al Rashed et al., Ann Trop Med Parasitol, 1998	Saudi Arabia	Riyadh	24.64	46.77	N	1995	1	Temperate	0	1
Uduman et al., J Commun Dis, 1996	United Arab Emirates	Al Ain	24.22	55.77	N	1993	2.5	Temperate	0	1
Weber et al., Trop Med Internatl Health, 1998	Bangladesh	Dhaka	23.72	90.41	N	1986	2	Temperate	0	1
Weber et al., Trop Med Internatl Health, 1998	China	Guangzhou	23.12	113.25	N	1978	1	Tropical	0	1
Weber et al., Trop Med Internatl Health, 1998	India	Calcutta	22.56	88.37	N	1964	2	Tropical	0	1
Chatterjee et al., Acta Microbiolog Polonica, 1996	India	Calcutta	22.56	88.37	N	1981	12	Tropical	1	0
Agrawal et al., J Med Microbiolog, 2009	India	Calcutta	22.56	88.37	N	2007	2	Tropical	1	1
Yang et al. Plos One, 2008	Hong Kong	Hong Kong	22.18	114.13	N	1998	6.5	Tropical	1	0
Wong et al., Plos Med, 2006	Hong Kong	Hong Kong	22.18	114.13	N	1996	6.4	Tropical	1	0
Weber et al., Trop Med Internatl Health, 1998	Hong Kong	Hong Kong	22.18	114.13	N	1985	1	Tropical	0	1
Park and Glass, Lancet Infect Dis, 2007	Hong Kong	Hong Kong	22.18	114.13	N	1997	9	Tropical	1	0
Li et al., Public Health, 2006	Hong Kong	Hong Kong	22.18	114.13	N	1999	2	Tropical	1	0
Lee and Young, Hong Kong Med J, 2006	Hong Kong	Hong Kong	22.18	114.13	N	1999	5	Tropical	0	1
Chiu et al., N Engl J Med, 2002	Hong Kong	Hong Kong	22.18	114.13	N	1998	.	Tropical	1	1
Chiu et al., CID, 2009	Hong Kong	Hong Kong	22.18	114.13	N	2003	3	Tropical	1	0
Chan et al., J Med Virology, 2009	Hong Kong	Hong Kong	22.18	114.13	N	1997	10	Tropical	1	0
Chan et al., Epidemiol Infect, 1999	Hong Kong	Hong Kong	22.18	114.13	N	1985	5	Tropical	0	1
Noyola et al., J Infect, 2007	Mexico	San Luis Potosi	22.16	-100.98	N	2003	2	Tropical	0	1
Noyola et al., Epidemiol Infect, 2008	Mexico	San Luis Potosi	22.16	-100.98	N	2002	3.7	Tropical	0	1
Weber et al., Trop Med Internatl Health, 1998	USA	Hawaii	21.31	-157.86	N	1987	2	Tropical	0	1
Reese et al, J Clin Microbiolog, 1991	USA	Hawaii	21.31	-157.86	N	1987	3	Tropical	0	1
Nguyen et al., Vaccine, 2009	Vietnam	Hanoi	21.03	105.85	N	2006	2	Tropical	1	0
Nguyen et al., J Infect, 2007	Vietnam	Hanoi	21.03	105.85	N	1999	3	Tropical	1	0
Yeolekar et al., Indian J of Ped, 2008	India	Pune	18.53	73.87	N	2002	2	Tropical	0	1
Rao et al., Southeast Asian J Trop Med Public Health, 2005	India	Pune	18.53	73.87	N	2003	1	Tropical	1	0
Rao and Banerjee, WHO Bulletin OMS, 1993	India	Pune	18.53	73.87	N	1978	12	Tropical	1	0
Hasegawa et al., J of Clinical Virology, 2006	Myanmar	Yangon	16.78	96.17	N	2004	1	Tropical	1	0
Dapat et al., Intervirology, 2009	Myanmar	Yangon	16.78	96.17	N	2005	2	Tropical	1	0
Simmerman et al., PlosOne, 2009	Thailand	Nakhon Phanom and Sa Keao	15.595	103.355	N	2005	3	Tropical	1	0
Dosseh et al., Am J Trop Med Hyg, 2000	Senegal	Dakar	14.67	-17.44	N	1996	2.5	Tropical	1	0
Weber et al., Trop Med Internatl Health, 1998	Philippines	Manila	14.6	120.98	N	1984	1	Tropical	0	1
Hampson, Vaccine, 1999	Philippines	Manila	14.6	120.98	N	NA	1	Tropical	1	0
Weber et al., Trop Med Internatl Health, 1998	Thailand	Bangkok	13.75	100.52	N	1986	2	Tropical	0	1
Thawatsupha et al., Southeast Asian J Trop Med Public Health, 2003	Thailand	Bangkok	13.75	100.52	N	2001	1	Tropical	1	0
Simmerman et al., Vaccine, 2004	Thailand	Bangkok	13.75	100.52	N	2001	3	Tropical	1	0
Hampson, Vaccine, 1999	Thailand	Bangkok	13.75	100.52	N	NA	1	Tropical	1	0
Waichareon et al., Jpn J Infect Dis 2008	Thailand	Bangkok	13.73	100.52	N	2004	2	Tropical	1	0
Simmerman et al., Vaccine, 2006	Thailand	Bangkok	13.73	100.52	N	2003	1	Tropical	1	0
Chutinimitkul et al., Virus Research, 2008	Thailand	Bangkok	13.73	100.52	N	2006	1	Tropical	1	0
Weber et al., Trop Med Internatl Health, 1998	The Gambia	Banjul	13.45	-16.58	N	1993	4	Tropical	0	1
Weber et al., Bulletin WHO, 2002	The Gambia	Banjul	13.45	-16.58	N	1994	4	Tropical	0	1
Mulholland et al., Ped Infect Dis J, 1999	The Gambia	Banjul	13.45	-16.58	N	1990	2	Tropical	1	1
Ramamurty et al., Indian J Med Res, 2005	India	Chennai	13.08	80.28	N	2002	1	Tropical	1	0
Weber et al., Trop Med Internatl Health, 1998	India	Vellore	12.93	79.13	N	1985	2	Tropical	0	1
Gordon et al., EID, 2009	Nicaragua	Managua	12.15	-86.27	N	2005	1	Tropical	1	0
Stensballe et al., Vaccine, 2005	Guinea Bissau	Bissau	11.85	-15.58	N	1994	1.5	Tropical	0	1
Mardy et al., BMC ID, 2009	Cambodia	Phnom Penh	11.55	104.92	N	2006	2	Tropical	1	0
Blair et al., Epidemiol Infect, 2010	Cambodia	Phnom Penh	11.55	104.92	N	2006	12	Tropical	1	0
Weber et al., Trop Med Internatl Health, 1998	Trinidad	Port of Spain	10.65	-61.52	N	1964	2	Tropical	0	1
Weber et al., Trop Med Internatl Health, 1998	Panama	Panama	8.97	-79.93	N	1983	1	Tropical	0	1
Robertson et al., Bullentin WHO, 2004	Nigeria	Ibadan	7.38	3.9	N	1999	2	Tropical	0	1
Johnson et al. J Natl Med Assoc, 2008	Nigeria	Ibadan	7.38	3.9	N	1985	2.5	Tropical	1	0
Bedoya et al, Pediatr Infect Dis, 1996	Colombia	Medellin	6.29	-75.54	N	1994	1	Tropical	0	1
Weber et al., Trop Med Internatl Health, 1998	Colombia	Cali	3.44	-76.52	N	1977	2	Tropical	0	1
Zamberi et al., Med J Malaysia, 2003	Malaysia	Kuala Lumpur	3.17	101.7	N	1999	1	Tropical	0	1
Chan et al., Pediatr Pulmonol, 2002	Malaysia	Kuala Lumpur	3.17	101.7	N	1982	15	Tropical	0	1
Weber et al., Trop Med Internatl Health, 1998	Singapore	Singapore	1.29	103.86	N	1993	2	Tropical	0	1
Park and Glass, Lancet Infect Dis, 2007	Singapore	Singapore	1.29	103.8	N	2000	4	Tropical	1	0
Lee et al., Plos One, 2009	Singapore	Singapore	1.29	103.86	N	1972	29	Tropical	0	1
Hampson, Vaccine, 1999	Singapore	Singapore	1.29	103.86	N	1996	2	Tropical	1	0
Chew et al., Epidemiol Infect, 1998	Singapore	Singapore	1.29	103.86	N	1990	4	Tropical	1	1
Weber et al., Trop Med Internatl Health, 1998	Kenya	Nairobi	-1.28	36.82	S	1981	1	Tropical	0	1
FluNet, 2000-2008	Brazil	Belem	-1.4	-48.4	S	2000	9	Tropical	1	0
de Mello et al., PlosOne, 2009	Brazil	Belem	-1.4	-48.4	S	1991	7	Tropical	1	0
Nokes et al., CID, 2008	Kenya	Kilifi	-3.63	39.85	S	2002	4	Tropical	0	1
Moura et al., Am J Trop Med Hyg, 2009	Brazil	Fortaleza	-3.72	-38.5	S	2001	7	Tropical	1	0
Moura et al., Am J Trop Med Hyg, 2006	Brazil	Fortaleza	-3.72	-38.5	S	2001	3.5833	Tropical	0	1
Fe et al., Brazilian J Infect Dis, 2008	Brazil	Fortaleza	-3.72	-38.5	S	2001	6	Tropical	1	1
Arruda et al., J Infect Dis, 1991	Brazil	Fortaleza	-3.72	-38.5	S	1984	2.4167	Tropical	1	0
Laguna-Torres, PlosOne, 2009	Peru	Northern Coast	-4.56	-80.59	S	2006	2	Tropical	1	0
Weber et al., Trop Med Internatl Health, 1998	Papua New Guinea	Goroka	-6.08	145.38	S	1983	2	Tropical	0	1
Sungu et al., PNG Med J, 1991	Papua New Guinea	Goroka	-6.08	145.38	S	1983	8	Tropical	1	0
Phillips et al., Southeast Asian J Trop Med Public Health, 1990	Papua New Guinea	Goroka	-6.08	145.38	S	1983	2	Tropical	1	0
Robertson et al., Bulletin WHO, 2004.	Indonesia	Bandung	-6.91	107.62	S	1999	2	Tropical	0	1
Laguna-Torres, PlosOne, 2009	Peru	Jungle Region	-7.66	-73.28	S	2006	2	Tropical	1	0
Djelantik et al., Pediatr Infect Dis J, 2003	Indonesia	Lombok Island	-8.5	116.67	S	2001	2	Tropical	0	1
Natonal Influenza Surveillance Scheme, Dept. of Health, Australia	Australia	Northern Territory (Darwin)	-12.47	130.83	S	2004	2	Tropical	1	0
Firestone et al., Comm Dis Intell, 2006	Australia	Northern Territory (Darwin)	-12.47	130.83	S	2005	1	Tropical	1	0
Moura et al, Mem Inst Oswaldo Cruz, 2003; Journal Brasileiro de Patologia e Medicina Laboratorial, 2003	Brazil	Bahia	-12.98	-38.52	S	1998	1	Tropical	1	1
Laguna-Torres, PlosOne, 2009	Peru	Southern Highland	-15.31	-70.92	S	2006	2	Tropical	1	0
Saijo et al., Epidemiol Infect, 1998	Zambia	Lusaka	-15.42	28.28	S	1996	1	Tropical	0	1
Mizuta et al., Ann Trop Paediatr, 1997	Zambia	Lusaka	-15.42	28.28	S	1993	2.25	Tropical	1	0
Rakoto-Andrianarivelo et al, Arch Inst Pasteur Madagascar, 1993	Madagascar	Antananaviro	-18.92	47.52	S	1992	1	Tropical	1	0
Costa et al, Mem Inst Oswaldo Cruz, 2006	Brazil	Uberlandia	-18.92	-48.3	S	2001	5	Tropical	1	1
Calegari et al, Braz J Infect Dis, 2005	Brazil	Uberlandia	-18.92	-48.3	S	2000	3	Tropical	0	1
Checon et al., Am J Trop Med Hyg, 2002	Brazil	Vitoria	-20.32	-40.35	S	1997	1	Tropical	0	1
Sapin et al., Bull Soc Pathol Exot, 2001	France	La Reunion Island	-20.87	55.47	S	1993	7	Tropical	0	1
Firestone et al., Comm Dis Intell, 2006	Australia	Queensland (halfway between Brisbane and Cairns)	-22.21	149.395	S	2005	1	Tropical	1	0
Berlioz-Arthaud et al., Trans Roy Soc Trop Med Hygiene, 2005	France	New Caledonia	-22.27	166.45	S	1999	5	Tropical	1	0
Bosso et al., Braz J Microbiol, 2004	Brazil	Botucatu	-22.87	-48.43	S	2000	1.0833	Tropical	0	1
Nascimento et al., Rev Inst Med Trop Sao Paulo, 1991	Brazil	Rio de Janeiro	-22.9	-43.23	S	1982	4	Tropical	0	1
Vieira et al., Rev Inst Med Trop S. Paulo, 2001	Brazil	Sao Paulo	-23.53	-46.62	S	1995	1.5	Tropical	0	1
Pecchini et al., Brazialian J Infect Dis 2008	Brazil	Sao Paulo	-23.53	-46.62	S	2005	1.5	Tropical	0	1
FluNet, 2000-2008	Brazil	Sao Paulo	-23.53	-46.62	S	2000	9	Tropical	1	0
de Mello et al., PlosOne, 2009	Brazil	Sao Paulo	-23.53	-46.62	S	1991	7	Tropical	1	0
Bellei et al., J Med Virology, 2008	Brazil	Sao Paulo	-23.53	-46.62	S	2001	2.25	Tropical	1	0
Torzillo et al., Pediatr Infect Dis J, 1999	Australia	Alice Springs	-23.7	133.88	S	1990	2	Tropical	0	1
Robertson et al., Bulletin WHO, 2004.	South Africa	Agincourt	-24.82	31.25	S	2000	1	Temperate	0	1
Robertson et al., Bulletin WHO, 2004.	Mozambique	Manhica	-25.4	32.81	S	1999	1	Temperate	0	1
Loscertales et al., Pediatr Infect Dis J, 2002	Mozambique	Manhica	-25.4	32.81	S	1998	1.5	Temperate	0	1
Vidal et al., Mem Ist Oswaldo Cruz, 2008	Brazil	Curitiba	-25.42	-49.25	S	2000	3	Temperate	1	0
Schoub et al., S Afr Med J, 1994	South Africa	Witwatersrand	-25.92	27.75	S	1991	3	Temperate	1	0
Weber et al., Trop Med Internatl Health, 1998	South Africa	Johannesburg	-26.2	28.08	S	1966	6	Temperate	0	1
Madhi et al., J Pediatr, 2000	South Africa	Soweto	-26.27	27.87	S	1997	1	Temperate	1	1
Natonal Influenza Surveillance Scheme, Dept. of Health, Australia	Australia	Queensland (Brisbane)	-27.5	153.02	S	2004	2	Temperate	1	0
Madhi et al., J Clin Virol, 2003	South Africa	Johannesburg, Cape Town, Durban, and Bloemfontein, South Africa	-29.775	25.93	S	2000	1.5	Temperate	0	1
Straliotto et al., Rev Soc Brasilieira Med Trop, 2002	Brazil	Porto Alegre	-30.03	-51.2	S	1990	3	Temperate	0	1
Natonal Influenza Surveillance Scheme, Dept. of Health, Australia	Australia	Western Australia (Perth)	-31.93	115.83	S	2004	2	Temperate	1	0
Natonal Influenza Surveillance Scheme, Dept. of Health, Australia	Australia	New South Wales (Sydney)	-33.88	151.22	S	2004	2	Temperate	1	0
Carballal et al., J Med Virol, 2001	Argentina	Buenos Aires, Cordoba, Santa Fe, and Mar del Plata	-33.91	-60.275	S	1993	2	Temperate	1	1
Vardas et al., S Afr Med J, 1999	South Africa	South Africa (Johannesburg)	-33.92	18.42	S	1990	6.5833	Temperate	0	1
McAnerney et al., S Afr Med J, 1994	South Africa	South Africa (Johannesburg)	-33.92	18.42	S	1982	9	Temperate	1	0
Hussey et al., S Afr Med J, 2000	South Africa	Cape Town	-33.92	18.42	S	1995	1.25	Temperate	0	1
Weber et al., Trop Med Internatl Health, 1998	Argentina	Buenos Aires	-34.59	-58.67	S	1984	3	Temperate	0	1
Videla et al., Clin Diag Virol, 1998	Argentina	Buenos Aires	-34.59	-58.67	S	1991	1.75	Temperate	0	1
Weber et al., Trop Med Internatl Health, 1998	Uruguay	Montevideo	-34.86	-56.17	S	1985	2	Temperate	0	1
Natonal Influenza Surveillance Scheme, Dept. of Health, Australia	Australia	South Australia (Adelaide)	-34.93	138.6	S	2004	2	Temperate	1	0
Hampson, Vaccine, 1999	Australia	Australia (Canberra)	-35.28	149.22	S	1975	20	Temperate	1	0
Weber et al., Trop Med Internatl Health, 1998	Chile	Santiago	-35.45	-70.67	S	1988	1	Temperate	0	1
Lagos et al. , Rev Med Chile, 1999	Chile	Santiago	-35.45	-70.67	S	1996	3	Temperate	1	1
Jennings, Vaccine, 1999	New Zealand	New Zealand (Auckland)	-36.87	174.767	S	1985	13	Temperate	1	0
Natonal Influenza Surveillance Scheme, Dept. of Health, Australia	Australia	Victoria	-37.82	144.97	S	2004	2	Temperate	1	0
Kelly et al., Commun Dis Intell, 2000	Australia	Melbourne	-37.82	144.97	S	1998	2	Temperate	1	0
Fuller et al., Pediatr Infect Dis J, 2005	Australia	Melbourne	-37.82	144.97	S	1998	4	Temperate	1	1
Druce et al., J Med Virol, 2005	Australia	Victoria	-37.82	144.97	S	2002	2	Temperate	1	1
Hampson, Vaccine, 1999	New Zealand	New Zealand (Wellington)	-41.3	174.78	S	NA	20	Temperate	1	0
